# Supplementary material for: Species Boundaries and Molecular Markers for the Classification of 16SrI Phytoplasmas Inferred by Genome Analysis
Source: Front Microbiol. 2020 Jul 10;11:1531. doi: 10.3389/fmicb.2020.01531 (PMC7366425; doi:10.3389/fmicb.2020.01531)
Supplement: TABLE S2 — List of the 303 single-copy genes shared by all of the 11 phytoplasma genomes analyzed in this study. The gene identity, genomic location, and functional annotation of these genes are provided based on the information from AYWB. The substitution rate estimates are based on the comparison between AYWB and MBSP-M3. [file Table_2.xlsx]

## Sheet: Sheet1
Cluster_id	Locus_tag_AYWB	Accession	Start	End	Length	Strand	Gene	Product	Locus_tag_MBSP-M3	Ka/Ks	Ka	Ks
96	AYWB_RS00005	NC_007716	1	1515	1515	1	NA	chromosomal replication initiator protein DnaA	MBSPM3_RS00005	0.0933	0.0344	0.3689
97	AYWB_RS00010	NC_007716	1709	2845	1137	1	NA	DNA polymerase III subunit beta	MBSPM3_RS00010	0.1573	0.0197	0.1252
98	AYWB_RS00015	NC_007716	3331	3618	288	1	NA	30S ribosomal protein S6	MBSPM3_RS00065	0.206	0.0262	0.1272
99	AYWB_RS00025	NC_007716	4082	4321	240	1	NA	30S ribosomal protein S18	MBSPM3_RS00075	0.0358	0.0049	0.137
100	AYWB_RS00030	NC_007716	4415	6964	2550	1	NA	50S ribosomal protein L9	MBSPM3_RS00080	0.0958	0.0163	0.1702
101	AYWB_RS00035	NC_007716	6961	8304	1344	1	dnaB	replicative DNA helicase	MBSPM3_RS00085	0.0883	0.0251	0.2843
102	AYWB_RS00040	NC_007716	8371	9426	1056	1	NA	peptide chain release factor 1	MBSPM3_RS00090	0.1055	0.0259	0.2455
103	AYWB_RS00045	NC_007716	9511	10101	591	1	NA	threonylcarbamoyl-AMP synthase	MBSPM3_RS00095	0.1857	0.0321	0.1729
104	AYWB_RS00050	NC_007716	10110	11081	972	-1	NA	DNA polymerase III subunit delta	MBSPM3_RS00100	0.4097	0.0585	0.1428
105	AYWB_RS00055	NC_007716	11337	11927	591	1	NA	YihA family ribosome biogenesis GTP-binding protein	MBSPM3_RS00105	0.1773	0.0349	0.1968
106	AYWB_RS00060	NC_007716	12105	14735	2631	1	NA	valine--tRNA ligase	MBSPM3_RS00110	0.1424	0.0343	0.2409
107	AYWB_RS00075	NC_007716	17303	18148	846	1	NA	energy-coupling factor transporter transmembrane protein EcfT	MBSPM3_RS00125	0.1598	0.0381	0.2384
108	AYWB_RS00085	NC_007716	21652	22065	414	1	NA	Hsp20/alpha crystallin family protein	MBSPM3_RS00175	0.0402	0.0184	0.4576
109	AYWB_RS00130	NC_007716	37753	38157	405	1	NA	large conductance mechanosensitive channel protein MscL	MBSPM3_RS00305	0.5321	0.0415	0.078
110	AYWB_RS00135	NC_007716	38354	40078	1725	1	NA	ABC transporter ATP-binding protein	MBSPM3_RS00310	0.0654	0.0189	0.289
111	AYWB_RS00140	NC_007716	40075	41868	1794	1	NA	ABC transporter ATP-binding protein	MBSPM3_RS00315	0.1158	0.0248	0.2142
112	AYWB_RS00220	NC_007716	58057	59229	1173	1	NA	NADP-dependent malic enzyme	MBSPM3_RS00320	0.0952	0.0157	0.165
113	AYWB_RS00225	NC_007716	59226	60761	1536	1	NA	malate:citrate symporter	MBSPM3_RS00325	0.1109	0.0363	0.3272
114	AYWB_RS00230	NC_007716	61363	62010	648	1	NA	CDP-diacylglycerol--glycerol-3-phosphate 3-phosphatidyltransferase	MBSPM3_RS00330	0.0413	0.0107	0.2593
115	AYWB_RS00235	NC_007716	62896	64539	1644	-1	NA	DEAD/DEAH box helicase	MBSPM3_RS00340	0.1157	0.0218	0.1884
116	AYWB_RS00240	NC_007716	65103	65735	633	-1	NA	hypothetical protein	MBSPM3_RS00375	0.7709	0.1309	0.1698
117	AYWB_RS00260	NC_007716	69688	70413	726	1	NA	nucleotide exchange factor GrpE	MBSPM3_RS00390	0.2423	0.0522	0.2154
118	AYWB_RS00270	NC_007716	72363	73430	1068	1	NA	molecular chaperone DnaJ	MBSPM3_RS00400	0.0971	0.0203	0.209
119	AYWB_RS00275	NC_007716	74815	75885	1071	1	NA	signal recognition particle-docking protein FtsY	MBSPM3_RS00415	0.1249	0.0267	0.2137
120	AYWB_RS00280	NC_007716	75981	77351	1371	1	NA	signal recognition particle protein	MBSPM3_RS00420	0.1205	0.0263	0.2183
121	AYWB_RS00290	NC_007716	80198	81028	831	1	NA	DNA-formamidopyrimidine glycosylase	MBSPM3_RS00440	0.0594	0.0162	0.2729
122	AYWB_RS00295	NC_007716	81084	82277	1194	1	dnaD	replication initiation protein DnaD	MBSPM3_RS00445	0.1841	0.0437	0.2374
123	AYWB_RS00300	NC_007716	82362	83180	819	1	NA	DNA replication protein	MBSPM3_RS00450	0.1708	0.0286	0.1674
124	AYWB_RS00305	NC_007716	83961	84185	225	-1	NA	cold shock domain-containing protein	MBSPM3_RS00460	0.2133	0.0167	0.0783
125	AYWB_RS00425	NC_007716	104499	105713	1215	-1	NA	ABC transporter substrate-binding protein	MBSPM3_RS00500	0.2988	0.0625	0.2092
126	AYWB_RS00430	NC_007716	105732	106571	840	-1	NA	ABC transporter permease	MBSPM3_RS00505	0.2345	0.0475	0.2026
127	AYWB_RS00435	NC_007716	106612	107460	849	-1	NA	ABC transporter permease	MBSPM3_RS00510	0.1771	0.0227	0.1282
128	AYWB_RS00440	NC_007716	107454	108707	1254	-1	NA	ABC transporter ATP-binding protein	MBSPM3_RS00515	0.0831	0.0171	0.2057
129	AYWB_RS00445	NC_007716	109287	111041	1755	1	NA	AAA family ATPase	MBSPM3_RS00520	0.4264	0.0649	0.1522
130	AYWB_RS00450	NC_007716	114437	116161	1725	1	NA	ribonuclease J	MBSPM3_RS00570	0.0808	0.0154	0.1907
131	AYWB_RS00455	NC_007716	116435	117298	864	1	NA	DegV family protein	MBSPM3_RS00575	0.101	0.0231	0.2288
132	AYWB_RS00480	NC_007716	118135	118953	819	-1	NA	HAD-IIB family hydrolase	MBSPM3_RS00600	0.1741	0.0373	0.2143
133	AYWB_RS00485	NC_007716	119147	120838	1692	1	NA	ribonuclease J	MBSPM3_RS00605	0.0635	0.0137	0.2159
134	AYWB_RS00490	NC_007716	122118	123110	993	1	NA	ribonuclease HIII	MBSPM3_RS00615	0.406	0.0622	0.1532
135	AYWB_RS00495	NC_007716	123176	123595	420	1	NA	HIT family protein	MBSPM3_RS00620	0.1159	0.0213	0.1838
136	AYWB_RS00500	NC_007716	124913	125356	444	-1	NA	SAM-dependent methyltransferase	MBSPM3_RS00625	0.1108	0.0193	0.1742
137	AYWB_RS00505	NC_007716	125358	126755	1398	-1	NA	RNA polymerase sigma factor RpoD	MBSPM3_RS00630	0.1083	0.0254	0.2345
138	AYWB_RS00510	NC_007716	126836	128650	1815	-1	NA	DNA primase	MBSPM3_RS00635	0.2408	0.0533	0.2213
139	AYWB_RS00515	NC_007716	128660	130018	1359	-1	NA	glycine--tRNA ligase	MBSPM3_RS00640	0.1724	0.0356	0.2065
140	AYWB_RS00520	NC_007716	130128	131015	888	-1	NA	GTPase Era	MBSPM3_RS00645	0.1149	0.0228	0.1984
141	AYWB_RS00525	NC_007716	131112	131552	441	-1	NA	rRNA maturation RNase YbeY	MBSPM3_RS00650	0.1207	0.0307	0.2543
142	AYWB_RS00535	NC_007716	132166	132738	573	-1	NA	endonuclease	MBSPM3_RS00660	0.5429	0.0443	0.0816
143	AYWB_RS00540	NC_007716	132749	132961	213	-1	NA	hypothetical protein	MBSPM3_RS00665	0.3168	0.0192	0.0606
144	AYWB_RS00545	NC_007716	133071	135326	2256	-1	NA	ATP-dependent DNA helicase	MBSPM3_RS00670	0.3003	0.0569	0.1895
145	AYWB_RS00550	NC_007716	135433	137100	1668	-1	NA	glutamine--tRNA ligase	MBSPM3_RS00675	0.117	0.0298	0.2547
146	AYWB_RS00560	NC_007716	140669	140953	285	1	NA	DNA-binding protein	MBSPM3_RS00725	0.0514	0.0124	0.2413
147	AYWB_RS00565	NC_007716	141029	141538	510	1	NA	DNA-directed RNA polymerase subunit delta	MBSPM3_RS00730	0.3264	0.0471	0.1443
148	AYWB_RS00570	NC_007716	141714	142448	735	1	NA	phosphatidylserine synthase	MBSPM3_RS00735	0.2146	0.0387	0.1803
149	AYWB_RS00575	NC_007716	142461	143462	1002	1	NA	phosphatidylserine decarboxylase	MBSPM3_RS00740	0.0883	0.0282	0.3195
150	AYWB_RS00580	NC_007716	143455	145065	1611	1	pyrG	CTP synthase	MBSPM3_RS00745	0.0739	0.0198	0.2678
151	AYWB_RS00615	NC_007716	151673	153163	1491	1	NA	lysine--tRNA ligase	MBSPM3_RS00870	0.1401	0.0276	0.197
152	AYWB_RS00630	NC_007716	156908	157261	354	1	NA	hypothetical protein	MBSPM3_RS00830	0.3123	0.0421	0.1348
153	AYWB_RS00635	NC_007716	157330	158361	1032	1	NA	phenylalanine--tRNA ligase subunit alpha	MBSPM3_RS00825	0.1794	0.0447	0.2491
154	AYWB_RS00640	NC_007716	158348	160816	2469	1	NA	phenylalanine--tRNA ligase subunit beta	MBSPM3_RS00820	0.2411	0.0467	0.1937
155	AYWB_RS00650	NC_007716	163006	164097	1092	1	NA	pyruvate dehydrogenase (acetyl-transferring) E1 component subunit alpha	MBSPM3_RS00810	0.1013	0.0127	0.1254
156	AYWB_RS00655	NC_007716	164100	165074	975	1	NA	alpha-ketoacid dehydrogenase subunit beta	MBSPM3_RS00805	0.0425	0.009	0.2117
157	AYWB_RS00665	NC_007716	166541	167914	1374	1	NA	dihydrolipoyl dehydrogenase	MBSPM3_RS00795	0.0929	0.0243	0.2615
158	AYWB_RS00670	NC_007716	168348	169115	768	1	NA	TatD family deoxyribonuclease	MBSPM3_RS00780	0.1901	0.0219	0.1152
159	AYWB_RS00675	NC_007716	169208	169546	339	-1	NA	hypothetical protein	MBSPM3_RS00775	0.2099	0.028	0.1334
160	AYWB_RS00680	NC_007716	170186	171274	1089	1	NA	phosphate acyltransferase PlsX	MBSPM3_RS00765	0.1552	0.0394	0.2539
161	AYWB_RS00685	NC_007716	171280	171993	714	1	NA	ribonuclease III	MBSPM3_RS00760	0.1518	0.0265	0.1746
162	AYWB_RS00690	NC_007716	172013	172627	615	1	NA	DNA replication protein	MBSPM3_RS00755	0.0804	0.017	0.2114
163	AYWB_RS00695	NC_007716	172755	173219	465	1	NA	hypothetical protein	MBSPM3_RS00750	0.427	0.0942	0.2206
164	AYWB_RS00785	NC_007716	189481	189693	213	-1	NA	hypothetical protein	MBSPM3_RS01195	0.1648	0.035	0.2124
165	AYWB_RS00790	NC_007716	190085	190663	579	1	NA	hypothetical protein	MBSPM3_RS01190	0.4434	0.4416	0.996
169	AYWB_RS01120	NC_007716	248691	249287	597	1	NA	30S ribosomal protein S4	MBSPM3_RS00935	0.0968	0.012	0.124
170	AYWB_RS01125	NC_007716	249659	252328	2670	1	NA	magnesium-translocating P-type ATPase	MBSPM3_RS00940	0.0846	0.0221	0.2611
171	AYWB_RS01130	NC_007716	252506	253297	792	1	NA	hypothetical protein	MBSPM3_RS00945	0.0722	0.0145	0.2008
172	AYWB_RS01135	NC_007716	253401	254267	867	1	degV	DegV family protein	MBSPM3_RS00950	0.0592	0.0133	0.2248
173	AYWB_RS01140	NC_007716	254470	255069	600	1	NA	hypothetical protein	MBSPM3_RS00955	0.7553	0.0676	0.0895
174	AYWB_RS01145	NC_007716	255366	256184	819	1	NA	pseudo: dihydropteroate synthase	MBSPM3_RS00960	NA	NA	NA
175	AYWB_RS01155	NC_007716	256611	256868	258	1	NA	2-amino-4-hydroxy-6- hydroxymethyldihydropteridine diphosphokinase	MBSPM3_RS00970	0.3718	0.0683	0.1837
176	AYWB_RS01160	NC_007716	257130	257954	825	1	NA	tRNA (adenosine(37)-N6)-threonylcarbamoyltransferase complex transferase subunit TsaD	MBSPM3_RS00975	0.108	0.0341	0.3157
177	AYWB_RS01165	NC_007716	258896	259486	591	-1	NA	tRNA (adenosine(37)-N6)-threonylcarbamoyltransferase complex dimerization subunit type 1 TsaB	MBSPM3_RS01010	0.39	0.0454	0.1164
178	AYWB_RS01170	NC_007716	259578	260066	489	-1	NA	tRNA (adenosine(37)-N6)-threonylcarbamoyltransferase complex ATPase subunit type 1 TsaE	MBSPM3_RS01015	0.227	0.0399	0.1758
179	AYWB_RS01180	NC_007716	262763	264778	2016	-1	NA	type IIA DNA topoisomerase subunit B	MBSPM3_RS01025	0.0841	0.0169	0.201
180	AYWB_RS01285	NC_007716	277932	278666	735	-1	NA	ABC transporter permease subunit	MBSPM3_RS01170	0.2984	0.1912	0.6407
181	AYWB_RS01290	NC_007716	278669	279544	876	-1	NA	transporter substrate-binding domain-containing protein	MBSPM3_RS01175	0.1995	0.2891	1.4491
182	AYWB_RS01295	NC_007716	279732	280478	747	-1	glnQ	amino acid ABC transporter ATP-binding protein	MBSPM3_RS01180	0.1079	0.0271	0.2512
183	AYWB_RS01300	NC_007716	280471	281172	702	-1	NA	ABC transporter permease subunit	MBSPM3_RS01185	0.527	0.1082	0.2053
184	AYWB_RS01450	NC_007716	312356	313042	687	-1	NA	DUF2963 domain-containing protein	MBSPM3_RS01205	0.4693	0.062	0.1321
185	AYWB_RS01475	NC_007716	316503	317012	510	1	NA	NUDIX hydrolase	MBSPM3_RS01245	0.368	0.0198	0.0538
186	AYWB_RS01490	NC_007716	320029	321141	1113	1	NA	peptide chain release factor 2	MBSPM3_RS01255	0.08	0.0223	0.2786
187	AYWB_RS01495	NC_007716	321585	321848	264	1	NA	30S ribosomal protein S16	MBSPM3_RS01260	0.119	0.0176	0.1479
188	AYWB_RS01500	NC_007716	321907	322635	729	1	NA	tRNA (guanosine(37)-N1)-methyltransferase TrmD	MBSPM3_RS01265	0.1192	0.026	0.2182
189	AYWB_RS01505	NC_007716	322678	323034	357	1	NA	50S ribosomal protein L19	MBSPM3_RS01270	0.0562	0.0102	0.1815
190	AYWB_RS01510	NC_007716	323036	324277	1242	1	NA	tyrosine--tRNA ligase	MBSPM3_RS01275	0.1298	0.0271	0.2088
191	AYWB_RS01515	NC_007716	324355	325575	1221	1	NA	aminotransferase class V-fold PLP-dependent enzyme	MBSPM3_RS01280	0.1303	0.03	0.2303
192	AYWB_RS01520	NC_007716	325577	326020	444	1	NA	SUF system NifU family Fe-S cluster assembly protein	MBSPM3_RS01285	0.2487	0.0438	0.1761
193	AYWB_RS01525	NC_007716	326074	327078	1005	-1	NA	tryptophan--tRNA ligase	MBSPM3_RS01290	0.1394	0.0308	0.2209
194	AYWB_RS01550	NC_007716	335373	337046	1674	-1	NA	arginine--tRNA ligase	MBSPM3_RS01315	0.2259	0.0351	0.1554
195	AYWB_RS01555	NC_007716	337721	338599	879	-1	NA	deoxyribonuclease IV	MBSPM3_RS01320	0.1999	0.0314	0.1571
196	AYWB_RS01580	NC_007716	344300	345319	1020	1	NA	DNA-binding protein WhiA	MBSPM3_RS01405	0.123	0.0356	0.2895
197	AYWB_RS01585	NC_007716	345316	345696	381	1	NA	holo-[acyl-carrier-protein] synthase	MBSPM3_RS01400	0.3539	0.0521	0.1472
198	AYWB_RS01590	NC_007716	345845	347188	1344	1	NA	NADH oxidase	MBSPM3_RS01395	0.0773	0.0149	0.1928
199	AYWB_RS01595	NC_007716	347369	347977	609	1	NA	superoxide dismutase	MBSPM3_RS01390	0.1434	0.0415	0.2895
200	AYWB_RS01600	NC_007716	347984	348400	417	1	NA	transcription termination factor NusB	MBSPM3_RS01385	0.1688	0.0363	0.2151
201	AYWB_RS01605	NC_007716	348815	349672	858	1	NA	hypothetical protein	MBSPM3_RS01380	0.5846	0.0639	0.1093
202	AYWB_RS01610	NC_007716	350050	351867	1818	1	NA	elongation factor 4	MBSPM3_RS01375	0.0438	0.0097	0.2215
203	AYWB_RS01615	NC_007716	352698	354077	1380	1	NA	TldD/PmbA family protein	MBSPM3_RS01370	0.0856	0.0243	0.2839
204	AYWB_RS01620	NC_007716	354074	355450	1377	1	NA	TldD/PmbA family protein	MBSPM3_RS01365	0.1619	0.0405	0.2502
205	AYWB_RS01625	NC_007716	355580	357955	2376	-1	NA	Lon protease	MBSPM3_RS01360	0.0775	0.0182	0.2347
206	AYWB_RS01630	NC_007716	358039	359334	1296	-1	NA	trigger factor	MBSPM3_RS01355	0.3366	0.0554	0.1646
207	AYWB_RS01635	NC_007716	359940	362858	2919	-1	NA	excinuclease ABC subunit UvrA	MBSPM3_RS01350	0.077	0.0222	0.2883
208	AYWB_RS01890	NC_007716	406474	407079	606	1	NA	nitroreductase family protein	MBSPM3_RS01420	0.1986	0.041	0.2064
209	AYWB_RS01895	NC_007716	408194	409963	1770	1	NA	excinuclease ABC subunit UvrC	MBSPM3_RS01440	0.1821	0.0351	0.1927
210	AYWB_RS01900	NC_007716	410082	412085	2004	1	NA	excinuclease ABC subunit UvrB	MBSPM3_RS01445	0.1222	0.0261	0.2135
211	AYWB_RS01960	NC_007716	423992	425008	1017	1	NA	lipoate--protein ligase	MBSPM3_RS01450	0.0878	0.0181	0.2061
212	AYWB_RS01965	NC_007716	425092	425775	684	1	NA	ECF transporter S component	MBSPM3_RS01455	0.2893	0.0458	0.1583
213	AYWB_RS01970	NC_007716	425903	427156	1254	1	NA	AAA family ATPase	MBSPM3_RS01460	0.3079	0.0432	0.1403
214	AYWB_RS01975	NC_007716	427223	428575	1353	-1	NA	methyltransferase domain-containing protein	MBSPM3_RS01465	0.4014	0.0556	0.1385
217	AYWB_RS02020	NC_007716	435183	435398	216	1	NA	YneF family protein	MBSPM3_RS01505	0.2019	0.0305	0.1511
218	AYWB_RS02105	NC_007716	455542	457485	1944	-1	NA	type I DNA topoisomerase	MBSPM3_RS01615	0.0677	0.0289	0.4268
219	AYWB_RS02110	NC_007716	457531	458467	937	-1	NA	pseudo: ribosome biogenesis GTPase YlqF	MBSPM3_RS01620	NA	NA	NA
220	AYWB_RS02115	NC_007716	458497	459261	765	-1	NA	hypothetical protein	MBSPM3_RS01625	0.3481	0.037	0.1063
221	AYWB_RS02120	NC_007716	459480	460049	570	-1	NA	elongation factor P	MBSPM3_RS01630	0.1408	0.0149	0.1058
222	AYWB_RS02125	NC_007716	460102	460977	876	-1	NA	tRNA (adenosine(37)-N6)-dimethylallyltransferase MiaA	MBSPM3_RS01635	0.1958	0.0268	0.1369
223	AYWB_RS02130	NC_007716	461146	461907	762	-1	NA	TIGR00282 family metallophosphoesterase	MBSPM3_RS01640	0.0365	0.013	0.3557
224	AYWB_RS02135	NC_007716	461932	463518	1587	-1	NA	ribonuclease Y	MBSPM3_RS01645	0.1121	0.0186	0.1659
225	AYWB_RS02145	NC_007716	464582	465667	1086	-1	NA	DNA recombination protein RmuC	MBSPM3_RS01655	0.2099	0.0296	0.141
226	AYWB_RS02155	NC_007716	466524	467219	696	1	NA	hypothetical protein	MBSPM3_RS01670	0.2475	0.0566	0.2287
227	AYWB_RS02165	NC_007716	469126	469764	639	1	NA	16S rRNA (guanine(527)-N(7))-methyltransferase RsmG	MBSPM3_RS01680	0.3958	0.0414	0.1046
228	AYWB_RS02170	NC_007716	469812	470600	789	-1	NA	Bax inhibitor-1/YccA family protein	MBSPM3_RS01685	0.1411	0.0297	0.2105
229	AYWB_RS02180	NC_007716	470965	472149	1185	-1	tuf	elongation factor Tu	MBSPM3_RS01695	0.029	0.0052	0.1791
230	AYWB_RS02185	NC_007716	472284	474350	2067	-1	NA	elongation factor G	MBSPM3_RS01700	0.0517	0.0077	0.1489
231	AYWB_RS02190	NC_007716	474377	474847	471	-1	NA	30S ribosomal protein S7	MBSPM3_RS01705	0.1528	0.0257	0.1682
232	AYWB_RS02195	NC_007716	474918	475337	420	-1	NA	30S ribosomal protein S12	MBSPM3_RS01710	0.0199	0.0058	0.292
233	AYWB_RS02200	NC_007716	475358	479419	4062	-1	NA	DNA-directed RNA polymerase subunit beta'	MBSPM3_RS01715	0.0406	0.0094	0.2317
234	AYWB_RS02205	NC_007716	479423	483244	3822	-1	NA	DNA-directed RNA polymerase subunit beta	MBSPM3_RS01720	0.0436	0.01	0.2293
235	AYWB_RS02210	NC_007716	483410	483787	378	-1	NA	50S ribosomal protein L7/L12	MBSPM3_RS01725	0.1238	0.0199	0.1607
236	AYWB_RS02215	NC_007716	483832	484341	510	-1	NA	50S ribosomal protein L10	MBSPM3_RS01730	0.2986	0.0442	0.148
237	AYWB_RS02220	NC_007716	484380	485072	693	-1	NA	50S ribosomal protein L1	MBSPM3_RS01735	0.0723	0.0144	0.1992
238	AYWB_RS02225	NC_007716	485161	485586	426	-1	NA	50S ribosomal protein L11	MBSPM3_RS01740	0.0395	0.0086	0.2178
239	AYWB_RS02230	NC_007716	485785	486363	579	-1	NA	transcription termination/antitermination factor NusG	MBSPM3_RS01745	0.2023	0.0372	0.1839
240	AYWB_RS02235	NC_007716	486386	486796	411	-1	NA	preprotein translocase subunit SecE	MBSPM3_RS01750	1.3683	0.0535	0.0391
241	AYWB_RS02240	NC_007716	486814	486960	147	-1	NA	50S ribosomal protein L33	MBSPM3_RS01755	0.0486	0.0085	0.1748
242	AYWB_RS02245	NC_007716	487231	487938	708	-1	NA	23S rRNA (guanosine(2251)-2'-O)-methyltransferase RlmB	MBSPM3_RS01760	0.1079	0.0208	0.1928
243	AYWB_RS02250	NC_007716	487944	490391	2448	-1	NA	HAD family hydrolase	MBSPM3_RS01765	0.212	0.0352	0.166
244	AYWB_RS02255	NC_007716	490475	492622	2148	-1	NA	polyribonucleotide nucleotidyltransferase	MBSPM3_RS01770	0.116	0.0234	0.2017
245	AYWB_RS02295	NC_007716	498380	499921	1542	-1	NA	membrane protein insertase YidC	MBSPM3_RS01810	0.3608	0.0752	0.2084
246	AYWB_RS02300	NC_007716	499940	500287	348	-1	NA	ribonuclease P protein component	MBSPM3_RS01815	0.2522	0.0458	0.1816
247	AYWB_RS02305	NC_007716	500470	500604	135	-1	NA	50S ribosomal protein L34	MBSPM3_RS01820	0.0689	0.0175	0.2539
248	AYWB_RS02330	NC_007716	504112	504261	150	-1	NA	50S ribosomal protein L33	MBSPM3_RS01845	0.0832	0.0081	0.0973
249	AYWB_RS02335	NC_007716	504347	505312	966	-1	NA	hypothetical protein	MBSPM3_RS01850	0.2338	0.0403	0.1724
250	AYWB_RS02340	NC_007716	505405	505623	219	-1	NA	hypothetical protein	MBSPM3_RS01855	0.5828	0.0482	0.0827
251	AYWB_RS02345	NC_007716	505695	506015	321	-1	NA	HU family DNA-binding protein	MBSPM3_RS01860	0.8808	0.13	0.1476
252	AYWB_RS02350	NC_007716	506166	507155	990	-1	NA	NAD(P)-dependent glycerol-3-phosphate dehydrogenase	MBSPM3_RS01865	0.1223	0.029	0.2371
253	AYWB_RS02355	NC_007716	507360	508799	1440	-1	NA	ribosome biogenesis GTPase Der	MBSPM3_RS01870	0.1345	0.0304	0.226
254	AYWB_RS02360	NC_007716	508800	509465	666	-1	NA	(d)CMP kinase	MBSPM3_RS01875	0.1657	0.0276	0.1666
255	AYWB_RS02365	NC_007716	509513	510250	738	-1	NA	rRNA pseudouridine synthase	MBSPM3_RS01880	0.1691	0.0218	0.1289
256	AYWB_RS02370	NC_007716	510361	511212	852	-1	NA	tRNA pseudouridine(55) synthase TruB	MBSPM3_RS01885	0.1935	0.0311	0.1607
257	AYWB_RS02375	NC_007716	511246	511566	321	-1	NA	thioredoxin family protein	MBSPM3_RS01890	0.2081	0.032	0.1538
258	AYWB_RS02395	NC_007716	513112	514674	1563	-1	NA	methionine--tRNA ligase	MBSPM3_RS01910	0.1478	0.0351	0.2375
259	AYWB_RS02400	NC_007716	514760	515617	858	-1	NA	16S rRNA (cytidine(1402)-2'-O)-methyltransferase	MBSPM3_RS01915	0.0996	0.0227	0.2278
260	AYWB_RS02405	NC_007716	515702	516688	987	-1	NA	DNA polymerase III subunit delta'	MBSPM3_RS01920	0.3394	0.0578	0.1703
261	AYWB_RS02410	NC_007716	516685	517308	624	-1	NA	dTMP kinase	MBSPM3_RS01925	0.0538	0.0188	0.3496
262	AYWB_RS02415	NC_007716	517356	518087	732	-1	NA	tRNA pseudouridine(38-40) synthase TruA	MBSPM3_RS01930	0.0909	0.0218	0.2399
263	AYWB_RS02420	NC_007716	518258	518614	357	-1	NA	50S ribosomal protein L17	MBSPM3_RS01935	0.103	0.0101	0.0981
264	AYWB_RS02425	NC_007716	518658	519650	993	-1	NA	DNA-directed RNA polymerase subunit alpha	MBSPM3_RS01940	0.0393	0.0101	0.2573
265	AYWB_RS02430	NC_007716	519681	520067	387	-1	NA	30S ribosomal protein S11	MBSPM3_RS01945	0.0206	0.0032	0.155
266	AYWB_RS02435	NC_007716	520095	520475	381	-1	NA	30S ribosomal protein S13	MBSPM3_RS01950	0.0341	0.007	0.205
267	AYWB_RS02440	NC_007716	520488	520604	117	-1	NA	50S ribosomal protein L36	MBSPM3_RS01955	0	0	0.1831
268	AYWB_RS02445	NC_007716	520617	520853	237	-1	NA	translation initiation factor IF-1	MBSPM3_RS01960	0.2583	0.0109	0.0422
269	AYWB_RS02450	NC_007716	520933	521676	744	-1	NA	type I methionyl aminopeptidase	MBSPM3_RS01965	0.1018	0.021	0.2062
270	AYWB_RS02455	NC_007716	521673	522326	654	-1	NA	adenylate kinase	MBSPM3_RS01970	0.1584	0.0245	0.1547
271	AYWB_RS02460	NC_007716	522345	523586	1242	-1	secY	preprotein translocase subunit SecY	MBSPM3_RS01975	0.2307	0.0349	0.1513
272	AYWB_RS02465	NC_007716	523589	524026	438	-1	NA	50S ribosomal protein L15	MBSPM3_RS01980	0.0664	0.0159	0.2393
273	AYWB_RS02470	NC_007716	524026	524223	198	-1	NA	50S ribosomal protein L30	MBSPM3_RS01985	0.1008	0.0132	0.131
274	AYWB_RS02475	NC_007716	524220	524735	516	-1	NA	30S ribosomal protein S5	MBSPM3_RS01990	0.0572	0.0097	0.1696
275	AYWB_RS02480	NC_007716	524750	525103	354	-1	NA	50S ribosomal protein L18	MBSPM3_RS01995	0.2731	0.0284	0.104
276	AYWB_RS02485	NC_007716	525113	525667	555	-1	NA	50S ribosomal protein L6	MBSPM3_RS02000	0.0617	0.0068	0.1103
277	AYWB_RS02490	NC_007716	525714	526106	393	-1	NA	30S ribosomal protein S8	MBSPM3_RS02005	0.0583	0.0063	0.108
278	AYWB_RS02495	NC_007716	526128	526397	270	-1	NA	30S ribosomal protein S14	MBSPM3_RS02010	0.0455	0.0047	0.1034
279	AYWB_RS02500	NC_007716	526412	526951	540	-1	NA	50S ribosomal protein L5	MBSPM3_RS02015	0.0974	0.012	0.1232
280	AYWB_RS02505	NC_007716	526973	527320	348	-1	NA	50S ribosomal protein L24	MBSPM3_RS02020	0.5734	0.0211	0.0368
281	AYWB_RS02510	NC_007716	527334	527696	363	-1	NA	50S ribosomal protein L14	MBSPM3_RS02025	0.0818	0.0139	0.1699
282	AYWB_RS02515	NC_007716	527709	527972	264	-1	NA	30S ribosomal protein S17	MBSPM3_RS02030	0.195	0.0179	0.0918
283	AYWB_RS02520	NC_007716	527972	528295	324	-1	NA	50S ribosomal protein L29	MBSPM3_RS02035	0.3777	0.0477	0.1263
284	AYWB_RS02525	NC_007716	528292	528714	423	-1	NA	50S ribosomal protein L16	MBSPM3_RS02040	0.0936	0.0135	0.1443
285	AYWB_RS02530	NC_007716	528692	529450	759	-1	rps3	30S ribosomal protein S3	MBSPM3_RS02045	0.1076	0.0172	0.1598
286	AYWB_RS02535	NC_007716	529434	529823	390	-1	rpl22	50S ribosomal protein L22	MBSPM3_RS02050	0.264	0.0033	0.0125
287	AYWB_RS02540	NC_007716	529844	530125	282	-1	rps19	30S ribosomal protein S19	MBSPM3_RS02055	0.0242	0.0045	0.1859
288	AYWB_RS02545	NC_007716	530138	530968	831	-1	rpl2	50S ribosomal protein L2	MBSPM3_RS02060	0.054	0.0091	0.1685
289	AYWB_RS02550	NC_007716	531026	531316	291	-1	rpl23	50S ribosomal protein L23	MBSPM3_RS02065	0.1407	0.0302	0.2146
290	AYWB_RS02555	NC_007716	531316	531939	624	-1	NA	50S ribosomal protein L4	MBSPM3_RS02070	0.0758	0.014	0.1847
291	AYWB_RS02560	NC_007716	531926	532591	666	-1	NA	50S ribosomal protein L3	MBSPM3_RS02075	0.0593	0.0094	0.1585
292	AYWB_RS02565	NC_007716	532772	533089	318	-1	NA	30S ribosomal protein S10	MBSPM3_RS02080	0.0893	0.0079	0.0885
293	AYWB_RS02575	NC_007716	536352	539438	3087	1	NA	hypothetical protein	MBSPM3_RS02120	0.3175	0.0516	0.1625
294	AYWB_RS02580	NC_007716	539641	540657	1017	1	NA	ABC transporter ATP-binding protein	MBSPM3_RS02125	0.3178	0.0423	0.1331
295	AYWB_RS02585	NC_007716	540669	541472	804	1	NA	ABC transporter ATP-binding protein	MBSPM3_RS02130	0.1009	0.0278	0.2756
296	AYWB_RS02595	NC_007716	543198	544133	936	1	NA	ABC transporter permease	MBSPM3_RS02155	0.1744	0.275	1.5766
297	AYWB_RS02600	NC_007716	544149	545018	870	1	NA	ABC transporter permease	MBSPM3_RS02160	0.2287	0.2841	1.2425
298	AYWB_RS02605	NC_007716	545087	546583	1497	1	NA	carboxypeptidase M32	MBSPM3_RS02165	0.1872	0.0351	0.1875
299	AYWB_RS02610	NC_007716	546645	549401	2757	-1	NA	cation-transporting P-type ATPase	MBSPM3_RS02170	0.144	0.0333	0.2313
300	AYWB_RS02615	NC_007716	549556	550374	819	-1	NA	hypothetical protein	MBSPM3_RS02175	0.1333	0.0404	0.3031
301	AYWB_RS02625	NC_007716	553182	554273	1092	-1	NA	redox-regulated ATPase YchF	MBSPM3_RS02185	0.0945	0.0211	0.2232
302	AYWB_RS02630	NC_007716	554442	555362	921	-1	NA	ribosome small subunit-dependent GTPase A	MBSPM3_RS02190	0.1765	0.0242	0.1371
303	AYWB_RS02635	NC_007716	555854	557104	1251	-1	glyA	serine hydroxymethyltransferase	MBSPM3_RS02195	0.0452	0.0116	0.2569
304	AYWB_RS02640	NC_007716	557194	558237	1044	-1	NA	energy-coupling factor transporter transmembrane protein EcfT	MBSPM3_RS02200	0.3945	0.0591	0.1498
305	AYWB_RS02645	NC_007716	558250	559110	861	-1	NA	energy-coupling factor transporter ATPase	MBSPM3_RS02205	0.165	0.0419	0.254
306	AYWB_RS02650	NC_007716	559086	559901	816	-1	NA	ATP-binding cassette domain-containing protein	MBSPM3_RS02210	0.2028	0.0417	0.2056
307	AYWB_RS02655	NC_007716	560086	561789	1704	-1	NA	M3 family oligoendopeptidase	MBSPM3_RS02215	0.1114	0.0338	0.3035
309	AYWB_RS02665	NC_007716	562639	563319	681	-1	NA	hypothetical protein	MBSPM3_RS02225	0.1486	0.04	0.2692
310	AYWB_RS02670	NC_007716	563607	564614	1008	-1	NA	type I glyceraldehyde-3-phosphate dehydrogenase	MBSPM3_RS02230	0.1189	0.0198	0.1665
311	AYWB_RS02675	NC_007716	564752	565948	1197	-1	NA	phosphoglycerate kinase	MBSPM3_RS02235	0.0979	0.0227	0.2319
312	AYWB_RS02680	NC_007716	566659	567525	867	-1	NA	class II fructose-1,6-bisphosphate aldolase	MBSPM3_RS02245	0.0724	0.0146	0.2017
313	AYWB_RS02685	NC_007716	567788	568585	798	-1	NA	HAD-IIB family hydrolase	MBSPM3_RS02250	0.0822	0.0187	0.2274
314	AYWB_RS02690	NC_007716	568722	569546	825	-1	NA	triose-phosphate isomerase	MBSPM3_RS02255	0.1988	0.04	0.2012
315	AYWB_RS02695	NC_007716	569807	570718	912	-1	NA	phosphatidate cytidylyltransferase	MBSPM3_RS02260	0.3045	0.0888	0.2916
316	AYWB_RS02700	NC_007716	570779	571333	555	-1	NA	ribosome recycling factor	MBSPM3_RS02265	0.1748	0.0338	0.1934
317	AYWB_RS02705	NC_007716	571336	572061	726	-1	NA	UMP kinase	MBSPM3_RS02270	0.046	0.0089	0.1933
318	AYWB_RS02710	NC_007716	572152	572976	825	-1	NA	elongation factor Ts	MBSPM3_RS02275	0.1026	0.0164	0.1598
319	AYWB_RS02715	NC_007716	573079	573888	810	-1	NA	30S ribosomal protein S2	MBSPM3_RS02280	0.1237	0.019	0.1536
320	AYWB_RS02720	NC_007716	574380	574832	453	-1	NA	dUTP diphosphatase	MBSPM3_RS02285	0.1312	0.0234	0.1784
321	AYWB_RS02725	NC_007716	574992	575630	639	-1	NA	uracil-DNA glycosylase	MBSPM3_RS02290	NA	NA	NA
322	AYWB_RS02730	NC_007716	575715	576443	729	-1	NA	S26 family signal peptidase	MBSPM3_RS02295	0.3628	0.1046	0.2883
323	AYWB_RS02770	NC_007716	579540	580772	1233	-1	NA	acetate kinase	MBSPM3_RS02335	0.1418	0.0275	0.1939
324	AYWB_RS02775	NC_007716	580878	581717	840	-1	NA	hemolysin III	MBSPM3_RS02340	0.1919	0.0364	0.1897
325	AYWB_RS02780	NC_007716	581935	582870	936	1	NA	hypothetical protein	MBSPM3_RS02925	NA	NA	NA
326	AYWB_RS02795	NC_007716	587258	588529	1272	1	NA	HlyC/CorC family transporter	MBSPM3_RS02350	0.195	0.0304	0.1559
327	AYWB_RS02800	NC_007716	588636	589202	567	-1	NA	aminoacyl-tRNA hydrolase	MBSPM3_RS02355	0.059	0.0261	0.4424
328	AYWB_RS02805	NC_007716	589495	589836	342	-1	NA	30S ribosome-binding factor RbfA	MBSPM3_RS02360	0.0515	0.0139	0.27
329	AYWB_RS02810	NC_007716	589840	591711	1872	-1	NA	translation initiation factor IF-2	MBSPM3_RS02365	0.1054	0.0245	0.2325
330	AYWB_RS02815	NC_007716	591860	592117	258	-1	NA	YlxR family protein	MBSPM3_RS02370	0.1426	0.0338	0.237
331	AYWB_RS02820	NC_007716	592123	593196	1074	-1	NA	transcription termination/antitermination protein NusA	MBSPM3_RS02375	0.1382	0.0208	0.1505
332	AYWB_RS02825	NC_007716	593438	595297	1860	-1	NA	DUF2779 domain-containing protein	MBSPM3_RS02380	0.2076	0.0365	0.1758
333	AYWB_RS02830	NC_007716	595412	595873	462	-1	NA	SsrA-binding protein SmpB	MBSPM3_RS02385	0.1832	0.0216	0.1179
334	AYWB_RS02835	NC_007716	596109	596663	555	-1	NA	inorganic diphosphatase	MBSPM3_RS02390	0.0848	0.0107	0.1262
335	AYWB_RS02840	NC_007716	596732	597436	705	-1	NA	RNA methyltransferase	MBSPM3_RS02395	0.2233	0.0336	0.1505
336	AYWB_RS02845	NC_007716	597515	598819	1305	-1	NA	tRNA 4-thiouridine(8) synthase ThiI	MBSPM3_RS02400	NA	NA	NA
337	AYWB_RS02850	NC_007716	600089	601729	1641	-1	NA	nucleoside kinase	MBSPM3_RS02405	0.116	0.0272	0.2344
338	AYWB_RS02855	NC_007716	601919	603235	1317	-1	NA	cysteine--tRNA ligase	MBSPM3_RS02410	0.1308	0.0298	0.2279
339	AYWB_RS02865	NC_007716	604788	605180	393	-1	NA	30S ribosomal protein S9	MBSPM3_RS02420	0.0599	0.0122	0.2038
340	AYWB_RS02870	NC_007716	605185	605643	459	-1	NA	50S ribosomal protein L13	MBSPM3_RS02425	0.072	0.0173	0.2404
341	AYWB_RS02880	NC_007716	606145	606687	543	-1	NA	DJ-1/PfpI family protein	MBSPM3_RS02430	0.1814	0.0423	0.2332
342	AYWB_RS02885	NC_007716	606843	607067	225	-1	NA	30S ribosomal protein S15	MBSPM3_RS02435	0.1201	0.0108	0.0899
343	AYWB_RS02890	NC_007716	607134	607457	324	-1	NA	protein from nitrogen regulatory protein P-II	MBSPM3_RS02440	0.1284	0.0153	0.1192
344	AYWB_RS02895	NC_007716	607555	608256	702	-1	NA	ABC transporter permease subunit	MBSPM3_RS02445	0.2168	0.0291	0.1342
345	AYWB_RS02900	NC_007716	608269	609315	1047	-1	NA	ABC transporter substrate-binding protein	MBSPM3_RS02450	0.4291	0.082	0.1911
346	AYWB_RS02905	NC_007716	609398	610093	696	-1	NA	ATP-binding cassette domain-containing protein	MBSPM3_RS02455	0.1394	0.0344	0.2468
347	AYWB_RS02910	NC_007716	610191	611111	921	-1	rluA	RluA family pseudouridine synthase	MBSPM3_RS02460	0.2409	0.054	0.2242
348	AYWB_RS02915	NC_007716	611341	613371	2031	-1	NA	ATP-dependent zinc metalloprotease FtsH	MBSPM3_RS02465	0.1163	0.0319	0.2742
349	AYWB_RS02920	NC_007716	613490	614800	1311	-1	NA	tRNA lysidine(34) synthetase TilS	MBSPM3_RS02470	0.3083	0.0505	0.1638
350	AYWB_RS02930	NC_007716	616530	617813	1284	-1	NA	histidine--tRNA ligase	MBSPM3_RS02480	0.0807	0.0237	0.2937
351	AYWB_RS02940	NC_007716	620396	621532	1137	-1	NA	tRNA 2-thiouridine(34) synthase MnmA	MBSPM3_RS02490	0.0971	0.0216	0.2224
352	AYWB_RS02950	NC_007716	623951	624445	495	-1	NA	immunodominant membrane protein precursor	MBSPM3_RS02500	0.2844	0.3515	1.2359
353	AYWB_RS02955	NC_007716	624603	626213	1611	-1	groEL	chaperonin GroEL	MBSPM3_RS02505	0.0745	0.0129	0.1732
354	AYWB_RS02960	NC_007716	626339	626608	270	-1	NA	co-chaperone GroES	MBSPM3_RS02510	0.0261	0.0044	0.1689
355	AYWB_RS02970	NC_007716	628409	628597	189	1	NA	50S ribosomal protein L28	MBSPM3_RS02555	0.1209	0.0201	0.1663
356	AYWB_RS02975	NC_007716	628768	629040	273	1	NA	50S ribosomal protein L31	MBSPM3_RS02560	0.3259	0.0714	0.2191
357	AYWB_RS02980	NC_007716	629174	629803	630	1	NA	thymidine kinase	MBSPM3_RS02565	0.1822	0.0429	0.2355
358	AYWB_RS02985	NC_007716	629862	630347	486	1	NA	nucleoside deaminase	MBSPM3_RS02570	0.1409	0.0181	0.1285
359	AYWB_RS02990	NC_007716	630708	631931	1224	1	NA	CCA tRNA nucleotidyltransferase	MBSPM3_RS02575	0.183	0.0406	0.2218
360	AYWB_RS02995	NC_007716	632003	633058	1056	1	NA	HD domain-containing protein	MBSPM3_RS02580	0.1421	0.0328	0.2309
361	AYWB_RS03005	NC_007716	633608	634136	529	-1	NA	pseudo: hypothetical protein	MBSPM3_RS02590	NA	NA	NA
362	AYWB_RS03040	NC_007716	642362	643876	1515	-1	NA	ATP-binding cassette domain-containing protein	MBSPM3_RS02595	0.3451	0.0637	0.1846
363	AYWB_RS03045	NC_007716	644022	645191	1170	-1	NA	hypothetical protein	MBSPM3_RS02600	0.3862	0.1461	0.3783
364	AYWB_RS03050	NC_007716	645598	646680	1083	-1	NA	metal ABC transporter permease	MBSPM3_RS02605	0.1011	0.0223	0.2206
365	AYWB_RS03055	NC_007716	646692	647756	1065	-1	NA	metal ABC transporter permease	MBSPM3_RS02610	0.1719	0.0316	0.1838
366	AYWB_RS03060	NC_007716	647786	648550	765	-1	NA	metal ABC transporter ATP-binding protein	MBSPM3_RS02615	0.0795	0.0266	0.3346
367	AYWB_RS03065	NC_007716	648572	649714	1143	-1	NA	zinc ABC transporter substrate-binding protein	MBSPM3_RS02620	0.2993	0.0577	0.1928
368	AYWB_RS03070	NC_007716	650893	651843	951	1	NA	hypothetical protein	MBSPM3_RS02630	0.3498	0.0724	0.207
369	AYWB_RS03075	NC_007716	653257	654516	1260	-1	obgE	GTPase ObgE	MBSPM3_RS02645	0.0616	0.0234	0.3796
370	AYWB_RS03080	NC_007716	654553	654831	279	-1	NA	50S ribosomal protein L27	MBSPM3_RS02650	0.0257	0.0043	0.1674
371	AYWB_RS03085	NC_007716	654833	655168	336	-1	NA	ribosomal-processing cysteine protease Prp	MBSPM3_RS02655	0.1321	0.0385	0.2915
372	AYWB_RS03090	NC_007716	655174	655482	309	-1	NA	50S ribosomal protein L21	MBSPM3_RS02660	0.1032	0.0121	0.1173
373	AYWB_RS03095	NC_007716	655668	656594	927	-1	NA	rhodanese-related sulfurtransferase	MBSPM3_RS02665	0.2048	0.04	0.1953
374	AYWB_RS03105	NC_007716	657292	658566	1275	-1	NA	serine--tRNA ligase	MBSPM3_RS02670	0.0693	0.0207	0.2985
375	AYWB_RS03110	NC_007716	658980	659240	261	-1	NA	30S ribosomal protein S20	MBSPM3_RS02680	0.0316	0.0089	0.2816
376	AYWB_RS03115	NC_007716	660096	660824	729	-1	NA	amino acid ABC transporter ATP-binding protein	MBSPM3_RS02690	0.0618	0.0081	0.131
377	AYWB_RS03120	NC_007716	660826	662622	1797	-1	NA	transporter substrate-binding domain-containing protein	MBSPM3_RS02695	0.2678	0.0518	0.1934
378	AYWB_RS03160	NC_007716	675956	676531	576	1	NA	phosphate propanoyltransferase	MBSPM3_RS02715	0.0986	0.0165	0.1673
379	AYWB_RS03165	NC_007716	676844	678097	1254	1	NA	HD domain-containing protein	MBSPM3_RS02720	0.1442	0.0227	0.1574
380	AYWB_RS03170	NC_007716	678197	679003	807	1	NA	16S rRNA (adenine(1518)-N(6)/adenine(1519)-N(6))- dimethyltransferase RsmA	MBSPM3_RS02725	0.2767	0.0171	0.0618
381	AYWB_RS03175	NC_007716	679266	679565	300	1	NA	septation protein SpoVG	MBSPM3_RS02730	0.1356	0.0122	0.09
382	AYWB_RS03180	NC_007716	679761	681761	2001	1	NA	heavy metal translocating P-type ATPase	MBSPM3_RS02735	0.2273	0.0474	0.2085
383	AYWB_RS03185	NC_007716	681922	683382	1461	-1	NA	multidrug transporter	MBSPM3_RS02740	0.0724	0.0137	0.1892
384	AYWB_RS03190	NC_007716	683547	684458	912	-1	NA	pseudo: 16S rRNA (cytosine(1402)-N(4))-methyltransferase	MBSPM3_RS02745	NA	NA	NA
385	AYWB_RS03195	NC_007716	684624	684869	246	-1	NA	DNA-directed RNA polymerase subunit omega	MBSPM3_RS02750	0.1118	0.0193	0.1727
386	AYWB_RS03200	NC_007716	684853	685488	636	-1	NA	guanylate kinase	MBSPM3_RS02755	0.1182	0.0212	0.1793
387	AYWB_RS03205	NC_007716	685641	688106	2466	-1	NA	leucine--tRNA ligase	MBSPM3_RS02760	0.0902	0.0241	0.2672
388	AYWB_RS03210	NC_007716	688200	688430	231	-1	NA	acyl carrier protein	MBSPM3_RS02765	0.2037	0.0296	0.1453
389	AYWB_RS03215	NC_007716	688668	689726	1059	-1	NA	M42 family metallopeptidase	MBSPM3_RS02770	0.084	0.0226	0.2691
390	AYWB_RS03220	NC_007716	689719	690348	630	-1	NA	hypothetical protein	MBSPM3_RS02775	0.427	0.0474	0.111
391	AYWB_RS03225	NC_007716	690487	691170	684	-1	NA	50S ribosomal protein L20	MBSPM3_RS02780	0.2336	0.0547	0.2342
392	AYWB_RS03235	NC_007716	691506	692039	534	-1	NA	translation initiation factor IF-3	MBSPM3_RS02790	0.039	0.0112	0.2872
393	AYWB_RS03245	NC_007716	693661	695586	1926	-1	NA	threonine--tRNA ligase	MBSPM3_RS02795	0.1681	0.0334	0.1987
394	AYWB_RS03250	NC_007716	695821	696759	939	-1	NA	bifunctional oligoribonuclease/PAP phosphatase NrnA	MBSPM3_RS02800	0.0873	0.0239	0.2738
395	AYWB_RS03255	NC_007716	696828	698210	1383	-1	NA	tRNA uridine-5-carboxymethylaminomethyl(34) synthesis GTPase MnmE	MBSPM3_RS02805	0.1156	0.025	0.2162
396	AYWB_RS03260	NC_007716	698374	699324	951	-1	NA	bifunctional oligoribonuclease/PAP phosphatase NrnA	MBSPM3_RS02810	0.1296	0.028	0.2161
397	AYWB_RS03265	NC_007716	699359	700999	1641	-1	NA	extracellular solute-binding protein	MBSPM3_RS02815	0.2883	0.0626	0.2171
398	AYWB_RS03270	NC_007716	700983	701864	882	-1	NA	carbohydrate ABC transporter permease	MBSPM3_RS02820	0.2987	0.0285	0.0954
399	AYWB_RS03275	NC_007716	701891	702832	942	-1	NA	sugar ABC transporter permease	MBSPM3_RS02825	0.2055	0.0278	0.1353
400	AYWB_RS03280	NC_007716	702833	703939	1107	-1	NA	ABC transporter ATP-binding protein	MBSPM3_RS02830	0.0698	0.0173	0.2478
401	AYWB_RS03285	NC_007716	704185	705696	1512	-1	NA	asparagine--tRNA ligase	MBSPM3_RS02840	0.1496	0.0319	0.2132
402	AYWB_RS03420	NC_007716	161028	162779	1752	1	NA	ABC transporter ATP-binding protein	MBSPM3_RS00815	0.3814	0.1485	0.3894
403	AYWB_RS03470	NC_007716	3633	3954	322	1	NA	pseudo: single-stranded DNA-binding protein	MBSPM3_RS00070	NA	NA	NA
404	AYWB_RS03560	NC_007716	156089	156656	568	1	NA	pseudo: hypothetical protein	MBSPM3_RS00835	NA	NA	NA
								pseudogene
								marker gene: previous studies
								marker gene: this study
